# Supplementary material for: Coordinated regulation of core and accessory genes in the multipartite genome of Sinorhizobium fredii
Source: PLoS Genet. 2018 May 24;14(5):e1007428. doi: 10.1371/journal.pgen.1007428 (PMC5991415; doi:10.1371/journal.pgen.1007428)
Supplement: S1 Table — (XLSX) [file pgen.1007428.s001.xlsx]

## Sheet: 工作表1
	S1 Table. Sequencing information of three platforms.
	Platform	Strain	Library Type	Read Number	Read Length (base)	Depth
	Illumina reads 1	CCBAU25509	paired end	16618646	60	146.64
		CCBAU45436	paired end	17644452	60	155.69
		CCBAU45436	mate pair	6976210	49	50.27
	Pacbio	CCBAU25509	20k	94426	8052.65	111.82
		CCBAU25509	20k	80900	7600.49	90.42
		CCBAU45436	20k	75168	5289.08	58.47
		CCBAU45436	20k	61261	5203.58	46.88
	Ion-torrent	CCBAU45436	single end	3720969	326.31	178.55
		CCBAU45436	single end	3581214	347.28	182.89
	1 Illumina reads were obtained previously (Tian et al. 2012 PNAS).
