# Supplementary material for: Coordinated regulation of core and accessory genes in the multipartite genome of Sinorhizobium fredii
Source: PLoS Genet. 2018 May 24;14(5):e1007428. doi: 10.1371/journal.pgen.1007428 (PMC5991415; doi:10.1371/journal.pgen.1007428)
Supplement: S2 Table — (XLSX) [file pgen.1007428.s002.xlsx]

## Sheet: 工作表1
S2 Table. General features of S. fredii CCBAU25509 and CCBAU45436 genomes.
Feature	S. fredii CCBAU25509					S. fredii CCBAU45436
	Sum	chromosome	chromid	symbiosis plasmid		Sum	chromosome	chromid	symbiosis plasmid	pSF45436d	pSF45436e
Length (Mb)	6.81	4.2	2.21	0.4		6.91	4.16	1.96	0.42	0.2	0.17
GC% content	62.2	62.6	62	59		62.2	62.7	62.3	59.1	60.6	60.1
tRNA coding genes	54	53	0	1		54	53	0	1	0	0
rRNA gene clusters	3	3	0	0		3	3	0	0	0	0
Protein-encoding genes
Gene number	6818	4157	2220	441		6850	4129	1901	446	205	169
Average GC%	62.1	62.5	61.9	59.2		62.2	62.7	62.3	59.3	60.3	60
Average length (bp)	856	877	849	690		865	876	891	704	820	795
Gene density (bp)	999	1010	996	910		1009	1008	1032	937	981	1009
COG assignments	5216	3230	1730	256		5195	3227	1475	266	137	90
