# Supplementary material for: Coordinated regulation of core and accessory genes in the multipartite genome of Sinorhizobium fredii
Source: PLoS Genet. 2018 May 24;14(5):e1007428. doi: 10.1371/journal.pgen.1007428 (PMC5991415; doi:10.1371/journal.pgen.1007428)
Supplement: S3 Table — (XLSX) [file pgen.1007428.s003.xlsx]

## Sheet: 工作表1
	S3 Table. Biased distributions of core and accessory genes regarding replicons.
	Strain		Total	Subset I		Subset II		Subset III		Subset IV		Pearson's chi-square test
				Number (ratio)	P-value*	Number (ratio)	P-value	Number (ratio)	P-value	Number (ratio)	P-value
	CCBAU45436	cSF45436	4129 (60.28%)	2180 (80.29%)	2.11073e-165	501 (49.07%)	1.1022e-15	739 (47.13%)	1.24335e-33	709 (45.95%)	7.44851e-39	X-squared = 1455.3, df = 12, P-value < 2.2e-16
		pSF45436b	1901 (27.75%)	506 (18.63%)	2.89702e-42	396 (38.79%)	3.63193e-17	501 (31.95%)	2.70132e-05	498 (32.27%)	7.622e-06
		pSF45436a	446 (6.51%)	22 (0.81%)	8.06319e-54	112 (10.97%)	7.42246e-10	261 (16.65%)	3.95267e-76	51 (3.31%)	9.46785e-09
		pSF45436d	205 (2.99%)	2 (0.07%)	3.44173e-30	9 (0.88%)	2.60823e-05	52 (3.32%)	0.44005	142 (9.20%)	6.88958e-59
		pSF45436e	169 (2.46%)	5 (0.18%)	1.23662e-22	6 (0.59%)	4.15346e-05	15 (0.96%)	1.72042e-05	143 (9.27%)	1.91961e-84
	CCBAU25509	cSF25509	4157 (60.97%)	2175 (80.05%)	5.07105e-152	507 (50.95%)	3.09915e-12	793 (50.13%)	8.25711e-24	682 (44.75%)	6.33144e-49	X-squared = 1010.4, df = 6, P-value < 2.2e-16
		pSF25509b	2220 (32.56%)	520 (19.14%)	2.31956e-82	385 (38.69%)	9.40986e-06	532 (33.63%)	0.315725	783 (51.38%)	1.46721e-70
		pSF25509a	441 (6.47%)	22 (0.81%)	1.37279e-53	103 (10.35%)	1.04038e-07	257 (16.25%)	2.64267e-72	59 (3.87%)	3.87099e-06
	*, Significant enrichment (red) or depletion (green) compared to the number of total genes on different replicons (Pearson's chi-square test based on 2×2 contigence tables, P values were corrected by using the Benjamini-Hochberg FDR controlling procedure).
