# Supplementary material for: Coordinated regulation of core and accessory genes in the multipartite genome of Sinorhizobium fredii
Source: PLoS Genet. 2018 May 24;14(5):e1007428. doi: 10.1371/journal.pgen.1007428 (PMC5991415; doi:10.1371/journal.pgen.1007428)
Supplement: S4 Table — (XLSX) [file pgen.1007428.s004.xlsx]

## Sheet: 工作表1
	S4 Table. An overview of RNA-seq reads mapping.
	Sample Name a	Total reads			Reads mapped to genome		Reads mapped to gene
		Number	Length	Ratio of Q20 b	Number	Ratio c	Number	Ratio c
	CCBAU45436
	M-repeat1	13488114	90+90	0.9654	13076063	0.9695	5273857	0.4033
	M-repeat2	13556998	90+90	0.9659	13205883	0.9741	5395759	0.4086
	S-repeat1	13370436	90+90	0.9663	12506547	0.9354	4011989	0.3208
	S-repeat2	13772052	90+90	0.9659	12757024	0.9263	3539807	0.2775
	W-repeat1	13278580	90+90	0.9662	12405708	0.9343	3499177	0.2821
	W-repeat2	13092712	90+90	0.9666	12261028	0.9365	3531147	0.288
	C-repeat1	12812992	90+90	0.9659	11634510	0.908	3016398	0.2593
	C-repeat2	13111694	90+90	0.9673	11831030	0.9023	2969085	0.251
	WM -repeat1	49957398	100+100	0.9799	8158573	0.1633	2341000	0.2869
	WM-repeat2	49329536	100+100	0.9795	9067496	0.1838	2597193	0.2864
	CM-repeat1	46586138	100+100	0.9808	14195762	0.3047	4301908	0.303
	CM-repeat2	46751770	100+100	0.9784	12599041	0.2695	3836531	0.3045
	CCBAU25509
	M-repeat1	13465876	90+90	0.9439	13005414	0.9658	5318608	0.409
	M-repeat2	13505552	90+90	0.9658	13250983	0.9812	5423631	0.4093
	S-repeat1	12806372	90+90	0.9669	12611421	0.9848	4007343	0.3178
	S-repeat2	13161844	90+90	0.9667	11994473	0.9113	4129523	0.3443
	W-repeat1	13645640	90+90	0.9663	12877384	0.9437	3179211	0.2469
	W-repeat2	13450072	90+90	0.966	12677981	0.9426	3258811	0.257
	(a), samples are named as follows: M, mid-log phase culture; S, stationary phase culture; W, microsymbionts in nodules of wild soybean W05; C, microsymbionts in nodules of cultivated soybean C08; the M in WM/CM means RNA was extracted directly from bacteria/plant Mixture samples (nodules) bypassing the bacteroids isolation procedures. The ratio values are relative to the total reads (b) or reads …
