# Supplementary material for: Coordinated regulation of core and accessory genes in the multipartite genome of Sinorhizobium fredii
Source: PLoS Genet. 2018 May 24;14(5):e1007428. doi: 10.1371/journal.pgen.1007428 (PMC5991415; doi:10.1371/journal.pgen.1007428)
Supplement: S5 Table — (XLSX) [file pgen.1007428.s005.xlsx]

## Sheet: 工作表1
	S5 Table. Enrichment analysis of condition-dependent up-regulated and down-regulated genes in core/accessory subsets of S. fredii CCBAU45436 and CCBAU25509.
		Total	Subset I			Subset II			Subset III			Subset IV
			Number	Ratio	P-valule	Number	Ratio	P-valule	Number	Ratio	P-valule	Number	Ratio	P-valule
	CCBAU45436	6850	2715	0.39635	-	1024	0.149489	-	1568	0.228905	-	1543	0.225255	-
	S-M.DEG	3027	1500	0.49554	0	453	0.149653	1	582	0.19227	0.000133333	492	0.162537	0
	S-M.up	1605	520	0.323988	0	295	0.183801	0.000933333	443	0.276012	0.0002	347	0.216199	0.4529
	S-M.down	1422	980	0.68917	0	158	0.111111	0.0002	139	0.0977496	0	145	0.101969	0
	C-M.DEG	1608	648	0.402985	0.7296	302	0.187811	0.0008	361	0.224502	0.7296	297	0.184701	0.0008
	C-M.up	961	249	0.259105	0	216	0.224766	0	308	0.320499	0	188	0.19563	0.0424
	C-M.down	647	399	0.616692	0	86	0.132921	0.2818	53	0.0819165	0	109	0.16847	0.00133333
	C-S.DEG	2674	1292	0.483171	0	406	0.151832	0.7981	533	0.199327	0.00253333	443	0.165669	0
	C-S.up	1276	735	0.576019	0	178	0.139498	0.3789	210	0.164577	0	153	0.119906	0
	C-S.down	1398	557	0.398426	0.9088	228	0.16309	0.4222	323	0.231044	0.9088	290	0.207439	0.4222
	W-M.DEG	2394	1024	0.427736	0.0152	405	0.169173	0.0317333	514	0.214703	0.1605	451	0.188388	0.0008
	W-M.up	1327	308	0.232102	0	266	0.200452	0	432	0.325546	0	321	0.241899	0.1981
	W-M.down	1067	716	0.67104	0	139	0.130272	0.109	82	0.076851	0	130	0.121837	0
	W-S.DEG	2439	1125	0.461255	0	388	0.159082	0.2712	487	0.199672	0.00413333	439	0.179992	0
	W-S.up	1180	573	0.485593	0	187	0.158475	0.4517	224	0.189831	0.0044	196	0.166102	0
	W-S.down	1259	552	0.438443	0.0224	201	0.159651	0.3775	263	0.208896	0.17	243	0.19301	0.0248
	W-C.DEG	305	131	0.429508	0.363067	64	0.209836	0.0106	66	0.216393	0.6602	44	0.144262	0.0044
	W-C.up	153	51	0.333333	0.208	30	0.196078	0.208	43	0.281046	0.208	29	0.189542	0.3425
	W-C.down	152	80	0.526316	0.0032	34	0.223684	0.0212	23	0.151316	0.0308	15	0.0986842	0.0012
	CCBAU25509	6818	2717	0.398504	-	995	0.145937	-	1582	0.232033	-	1524	0.223526	-
	S-M.DEG	2691	1349	0.501301	0	372	0.138239	0.3516	547	0.20327	0.0036	423	0.157191	0
	S-M.up	1374	463	0.336972	0	236	0.171761	0.0217333	400	0.291121	0	275	0.200146	0.0609
	S-M.down	1317	886	0.672741	0	136	0.103265	0.0001	147	0.111617	0	148	0.112377	0
	W-M.DEG	2128	924	0.434211	0.0074	351	0.164944	0.0469333	486	0.228383	0.7496	367	0.172462	0
	W-M.up	1123	275	0.24488	0	209	0.186109	0.0008	378	0.336598	0	261	0.232413	0.5336
	W-M.down	1005	649	0.645771	0	142	0.141294	0.7323	108	0.107463	0	106	0.105473	0
	W-S.DEG	2142	1069	0.499066	0	357	0.166667	0.0233	446	0.208217	0.0233	270	0.12605	0
	W-S.up	986	504	0.511156	0	167	0.169371	0.0595	193	0.19574	0.0165333	122	0.123732	0
	W-S.down	1156	565	0.488754	0	190	0.16436	0.151067	253	0.218858	0.344	148	0.128028	0
	DEG, differentially expressed genes (|log2R| above 1.732, FDR < 0.001). S, stationary phase culture; M, mid-log phase culture; W, microsymbionts in nodules of wild soybean W05; C, microsymbionts in nodules of cultivated soybean C08. P-values are based on Pearson’s chi-square test. The P-values marked in red/green indicate significant enrichment/depletion of DEG sets in the corresponding core/acce…
