# Supplementary material for: Coordinated regulation of core and accessory genes in the multipartite genome of Sinorhizobium fredii
Source: PLoS Genet. 2018 May 24;14(5):e1007428. doi: 10.1371/journal.pgen.1007428 (PMC5991415; doi:10.1371/journal.pgen.1007428)
Supplement: S6 Table — (XLSX) [file pgen.1007428.s006.xlsx]

## Sheet: 工作表1
	S6 Table. Biased distribution of differentially expressed genes between CCBAU45436 and CCBAU25509 under free-living and symbiotic conditions regarding replicons and hierarchical core/accessory subsets.
	(a) Enrichment analyses of 45436/25509 DEGs regarding replicons.
		45436-25509 core		Mid-log phase			Stationary phase			W05 Bacteroids
		No.	ratio	No.	ratio	padj	No.	ratio	padj	No.	ratio	padj
	Total	4931	-	151	-	-	292	-	-	197	-	-
	cSF45436	3314	0.672075	63	0.417219	0	144	0.493151	0	72	0.365482	0
	pSF45436b	1309	0.265463	78	0.516556	0	133	0.455479	0	108	0.548223	0
	pSF45436a	273	0.055364	1	0.00662252	0.018875	4	0.0136986	0.004	8	0.0406091	0.579625
	pSF45436d	28	0.00567836	8	0.0529801	0	8	0.0273973	0.000166667	8	0.0406091	0
	pSF45436e	7	0.00141959	1	0.00662252	0.5847	3	0.010274	0.0075	1	0.00507614	0.7228
	cSF25509	3350	0.679375	71	0.470199	0	155	0.530822	0	79	0.401015	0
	pSF25509b	1305	0.264652	79	0.523179	0	133	0.455479	0	110	0.558376	0
	pSF25509a	276	0.0559724	1	0.00662252	0.0143	4	0.0136986	0.0029	8	0.0406091	0.4439
	(b) Enrichment analyses of 45436/25509 DEGs regarding hierarchical core/accessory subsets.
		45436-25509 core		Mid-log phase			Stationary phase			W05 Bacteroids
		No.	ratio	No.	ratio	padj	No.	ratio	padj	No.	ratio	padj
	Total	4931	-	151	-	-	292	-	-	197	-	-
	subset I	2631	0.533563	58	0.384106	0.0012	120	0.410959	0.0003	64	0.324873	0
	subset II	912	0.184952	33	0.218543	0.3478	66	0.226027	0.0947	43	0.218274	0.278
	subset III	1388	0.281484	60	0.397351	0.0039	106	0.363014	0.0051	90	0.456853	0
	Note: DEGs, differentially expressed genes, Log2R > 1.732, FDR < 0.001; Multi-copy genes were not included in this analysis.
