# Supplementary material for: Coordinated regulation of core and accessory genes in the multipartite genome of Sinorhizobium fredii
Source: PLoS Genet. 2018 May 24;14(5):e1007428. doi: 10.1371/journal.pgen.1007428 (PMC5991415; doi:10.1371/journal.pgen.1007428)
Supplement: S7 Table — (XLSX) [file pgen.1007428.s007.xlsx]

## Sheet: 工作表1
	S7 Table. Strains, plasmids and primers used in this study.
	Strain	Derivation and relevant properties	Source or reference
	CCBAU25509	S. fredii CCBAU25509 wild type, Nalr	(Tian et al. 2012)
	CCBAU45436	S. fredii CCBAU45436 wild type, Nalr	(Tian et al. 2012)
	∆znuA	S. fredii CCBAU45436 ∆SF45436_c18240::Gm, Nalr,Genr	(Jiao et al. 2016)
	mdtA::pVO	S. fredii CCBAU45436 SF45436_c39700::pVO155, Nalr, Kmr	This work
	rutR::pVO	S. fredii CCBAU45436 SF45436_c39690::pVO155, Nalr, Kmr	This work
	SF45436_b60920::pVO	S. fredii CCBAU45436 SF45436_b60920::pVO155, Nalr, Kmr	This work
	SF45436_b48950::pVO	S. fredii CCBAU45436 SF45436_b48950::pVO155, Nalr, Kmr	This work
	SF45436_b50680::pVO	S. fredii CCBAU45436 SF45436_b50680::pVO155, Nalr, Kmr	This work
	SF45436_b60680::pVO	S. fredii CCBAU45436 SF45436_b60680::pVO155, Nalr, Kmr	This work
	SF45436_c07200::pVO	S. fredii CCBAU45436 SF45436_c07200::pVO155, Nalr, Kmr	This work
	SF45436_c09160::pVO	S. fredii CCBAU45436 SF45436_c09160::pVO155, Nalr, Kmr	This work
	SF45436_c06450::pVO	S. fredii CCBAU45436 SF45436_c06450::pVO155, Nalr, Kmr	This work
	DH5α	E. coli fhuA2 Δ(argF-lacZ)U169 phoA glnV44 Φ80Δ(lacZ)M15 gyrA96 recA1 relA1 endA1 thi-1 hsdR17	TAKARA
	Plasmid	Derivation and relevant properties	Source or reference
	pRK2013	ColE1, Tra+, Kmr	(Ditta et al. 1980)
	pVO155	pUC119 derivative for insertional inactivation, Kmr, Ampr	(Oke and Long 1999)
	Primer	Sequence 5' to 3'	5′ end
	pVOmdtAF	CGggatccCAGTGGCAGGGTGATCGAAC	BamHI
	pVOmdtAR	GCtctagaGTGATGATCCCGTCCGCAT	XbaI
	pVOrutRF	CGggatccAATTCACCGTCAAGGGATACG	BamHI
	pVOrutRR	GCtctagaGTGTCGGTCCACAATGTCG	XbaI
	pVO60920F	CGggatccCAAACCTCCATATTCGAGAAGG	BamHI
	pVO60920R	GCtctagaGAGATGAAGAAGCCCGAGC	XbaI
	pVO60680F	CGggatccCAACACTCTGATCGACGGC	BamHI
	pVO60680R	GCtctagaCAAGTGCATGGCCGAGTT	XbaI
	pVO50680F	CGggatccCCTCCGGTAAATCCACCAG	BamHI
	pVO50680R	GCtctagaTCTGTCCGCTTCAACCGT	XbaI
	pVO48950F	CGggatccCATCACAACTTCCGCCATC	BamHI
	pVO48950R	GCtctagaATCCATGCGATGATTGGC	XbaI
	pVO09160F	CGggatccCGCATCGCGACTTTTTCCGTC	BamHI
	pVO09160R	GCtctagaGACTGCGGCCAAGAGGGAGG	XbaI
	pVO07200F	CGggatccGGTCTTGCAGCAGTCATGC	BamHI
	pVO07200R	GCtctagaGGAAACGACGTGATTGTTGG	XbaI
	pVO06450F	CGggatccCTGGCGACAGCAAGTCCT	BamHI
	pVO06450R	GCtctagaCTTGGATCAGGGCAATGC	XbaI
	Note: rutR (SF45436_c39690) was transcribed in the dirrection opposite to that of mdtA (SF45436_c39700). Significant upregulation of rutR in G. max C08 compared to G. soja W05 was detected from nodule samples but not from isolated bacteroids.
