# Supplementary material for: Coordinated regulation of core and accessory genes in the multipartite genome of Sinorhizobium fredii
Source: PLoS Genet. 2018 May 24;14(5):e1007428. doi: 10.1371/journal.pgen.1007428 (PMC5991415; doi:10.1371/journal.pgen.1007428)
Supplement: S8 Table — (XLSX) [file pgen.1007428.s008.xlsx]

## Sheet: 工作表1
	Table S8. Responses of soybean plants to inoculation of S. fredii CCBAU45436 and its ten mutants.
	Inoculant	Number of nodule (/plant)		Nodule fresh weight (mg/plant)		Shoot dry weight (mg/plant)		Leaf chlorophyll content (SPAD)
		W05	C08	W05	C08	W05	C08	W05	C08
	CCBAU45436	9 ± 4	25 ± 8	50 ± 8	252 ± 51	191 ± 8	631 ± 25	41 ± 2	36 ± 2
	Uninoculated control	-	-	-	-	-	-	30 ± 2***	33 ± 3**
	mdtA::pVO	12 ± 2	13 ± 5**	91 ± 14***	146 ± 56***	181 ± 11*	609 ± 21	27 ± 2***	28 ± 3***
	ΔzunA	4 ± 1**	9 ± 4***	61 ± 12*	146 ± 43***	193 ± 6	610 ± 21	40 ± 2	29 ± 3***
	rutR::pVO	9 ± 2	24 ± 6	52 ± 10	259 ± 16	184 ± 22	644 ± 33	39 ± 2	34 ± 3
	SF45436_c09160::pVO	10 ± 2	26 ± 6	51 ± 8	252 ± 22	188 ± 11	627 ± 30	41 ± 5	37 ± 3
	SF45436_c07200::pVO	9 ± 3	25 ± 8	54 ± 8	250 ± 51	194 ± 12	631 ± 24	40 ± 3	36 ± 2
	SF45436_c06450::pVO	10 ± 3	25 ± 6	50 ± 9	250 ± 17	183 ± 20	627 ± 33	40 ± 3	37 ± 3
	SF45436_b60920::pVO	9 ± 3	24 ± 3	52 ± 7	259 ± 27	183 ± 18	625 ± 26	40 ± 2	36 ± 1
	SF45436_b60680::pVO	9 ± 3	26 ± 6	51 ± 8	252 ± 22	191 ± 8	627 ± 30	42 ± 4	37 ± 3
	SF45436_b50680::pVO	8 ± 3	23 ± 4	49 ± 5	265 ± 25	192 ± 8	619 ± 26	41 ± 2	35 ± 3
	SF45436_b48950::pVO	9 ± 3	25 ± 7	51 ± 8	250 ± 23	191 ± 8	620 ± 27	42 ± 4	35 ± 2
	Note, multiple independent experiments were carried out and mean ± SD scored from at least six plants in the same experiment is shown. Significant difference compared to values of wild type strain are indicated by stars (*, P < 0.05; **, P < 0.01; **, P < 0.001; Student’s t-test ).
