# Supplementary material for: Coordinated regulation of core and accessory genes in the multipartite genome of Sinorhizobium fredii
Source: PLoS Genet. 2018 May 24;14(5):e1007428. doi: 10.1371/journal.pgen.1007428 (PMC5991415; doi:10.1371/journal.pgen.1007428)
Supplement: S1 Dataset — (XLSX) [file pgen.1007428.s016.xlsx]

## Sheet: DEG (C08_vs_W05)(45436)
S1 Dataset. Differentially expressed genes of CCBAU45436 bacteroids in nodules of W05 and C08.
GeneID	RPKM				C08Bacteroids vs W05Bacteroids a		C08nodule vs W05nodule a		Subset	Gene length	COG	Annotation
	W05Bacteroids	C08Bacteroids	W05nodule	C08nodule	log2R	padj	log2R	padj		genelength	COG	annotation
SF45436_c06450	41.7428	504.978	11.9949	507.348	3.60614	7.08445e-42	5.44746	1.34303e-64	III	732	P	Additional periplasmic component NikK of nickel ECF transporter
SF45436_c18240	259.984	5123.02	234.528	3421.53	4.31216	9.37583e-83	3.94981	2.66261e-68	I	1023	P	Zinc ABC transporter2C periplasmic-binding protein ZnuA
SF45436_b59330	12.8109	69.8894	12.513	164.432	2.45519	1.00398e-10	3.78546	1.7394e-22	I	582	OU	Type IV prepilin peptidase TadV/CpaA
SF45436_b48950	1166.98	6043.38	258.637	2767.5	2.38198	1.36146e-14	3.49266	8.33233e-30	II	447	X	hypothetical protein
SF45436_c09160	265.34	4014.96	213.557	2042.25	3.90611	9.99849e-31	3.32363	1.34766e-21	II	351	X	HYPOTHETICAL TRANSMEMBRANE PROTEIN
SF45436_b60920	54.4579	622.178	39.5635	350.632	3.52708	1.23211e-54	3.23527	9.13636e-43	II	1479	O	Serine protease precursor MucD/AlgY associated with sigma factor RpoE
SF45436_b59380	446.116	3679.69	883.246	7669.83	3.05225	3.70146e-23	3.1919	2.76478e-25	II	177	U	Flp pilus assembly protein2C pilin Flp
SF45436_c18230	146.564	965.08	151.369	1284.03	2.73234	1.7524e-22	3.16569	1.93928e-29	I	909	P	Zinc ABC transporter2C ATP-binding protein ZnuC
SF45436_c39700	12.7389	42.7848	6.53129	53.5057	1.75369	8.56283e-05	3.07637	1.51203e-10	IV	1065	M	RND efflux membrane fusion protein MdtA
SF45436_b59340	10.4952	88.169	22.8613	165.892	3.05406	6.95064e-12	2.91199	4.66848e-11	I	792	U	Flp pilus assembly protein RcpC/CpaB
SF45436_b59390	56.531	331.821	139.642	1006.63	2.55088	1.94697e-09	2.90284	1.23072e-11	I	1425	U	Type II/IV secretion system ATP hydrolase TadA/VirB11/CpaF2C TadA subfamily
SF45436_c18210	78.0895	880.448	227.922	1535.26	3.49899	8.53435e-33	2.83563	1.42251e-22	I	396	P	Zinc uptake regulation protein ZUR
SF45436_c18220	43.4203	450.675	74.5428	481.279	3.38499	3.94236e-34	2.77362	4.63167e-23	I	822	P	Zinc ABC transporter2C inner membrane permease protein ZnuB
SF45436_b59320	15.4681	63.9027	27.1852	163.749	2.05301	7.81993e-07	2.65559	1.07976e-10	I	1296	U	Von Willebrand factor type A domain protein2C associated with Flp pilus assembly
SF45436_b64990	47.9516	184.369	43.2716	262.482	1.93558	1.39796e-05	2.64956	5.53821e-09	II	576	K	FIG00451018: hypothetical protein
SF45436_b50680	21.0372	144.816	17.8859	102.445	2.79769	7.05781e-29	2.6035	6.55461e-22	III	1191	M	Probable Co/Zn/Cd efflux system membrane fusion protein
SF45436_b60680	84.8903	258.976	96.2383	539.948	1.62784	5.22705e-06	2.56323	2.65992e-13	II	1509	Q	hemolysin-type calcium binding protein
SF45436_c39710	3.89609	26.2038	3.63878	19.9152	2.72651	2.00499e-08	2.48644	8.79351e-06	IV	1098	M	Probable Co/Zn/Cd efflux system membrane fusion protein MdtB
SF45436_c21240	967.262	4781.06	838.012	4299.21	2.32437	4.11023e-25	2.45477	2.67482e-27	IV	303	X	HYPOTHETICAL SIGNAL PEPTIDE PROTEIN
SF45436_c01020	24.4786	143.512	22.9686	113.345	2.56979	3.0905e-25	2.39449	1.09755e-20	IV	2202	C	Proline dehydrogenase (EC 1.5.99.8) (Proline oxidase) / Delta-1-pyrroline-5-carboxylate dehydrogenase (EC 1.5.1.12)
SF45436_c07220	43.3971	198.04	34.5189	164.189	2.20342	4.15214e-14	2.33766	4.03981e-14	I	690	TK	response regulator in two-component regulatory system with PhoQ
SF45436_b64980	10.7173	32.2179	9.76856	43.6342	1.59055	0.000291599	2.21992	7.77461e-07	I	3615	EQ	5-oxoprolinase (EC 3.5.2.9)
SF45436_c20310	73.2807	194.358	66.0909	284.991	1.43207	2.18103e-07	2.1987	9.60705e-16	II	909	IQR	3-oxoacyl-[acyl-carrier protein] reductase (EC 1.1.1.100)
SF45436_a45640	15.9311	69.5081	24.7049	101.77	2.12677	1.62482e-08	2.12293	2.74977e-08	IV	537	X	Y4yJ conserved hypothetical protein
SF45436_a45690	9.6294	66.639	23.186	95.0371	2.78147	1.13241e-12	2.11284	1.62854e-08	II	495	X	Nodulation outer protein NopB
SF45436_a45680	23.3191	70.8397	24.1	90.9898	1.62037	2.27801e-07	2.00661	5.93698e-10	II	870	U	Type III secretion bridge between inner and outermembrane lipoprotein (YscJ2CHrcJ2CEscJ2C PscJ)
SF45436_c07230	18.3599	91.9347	16.953	62.4132	2.33848	1.76302e-16	1.96804	2.04671e-10	I	1398	T	Sensor protein basS/pmrB (EC 2.7.3.-)
SF45436_b48500	84.5887	252.307	23.3248	84.8366	1.59846	2.49946e-09	1.95484	4.24302e-10	II	786	ET	ABC-type amino acid transport/signal transduction systems2C periplasmic component/domain
SF45436_c08710	174.063	1692.09	318.16	1136.22	3.29758	1.73994e-46	1.93067	9.22455e-16	I	639	M	Surface antigen
SF45436_b50670	8.36008	38.2067	7.50864	26.3453	2.20891	7.04109e-16	1.90284	2.0824e-10	III	3114	V	Acriflavin resistance protein
SF45436_c20450	36.3087	105.016	25.5942	88.2876	1.55209	6.98233e-09	1.87301	4.73366e-11	II	1269	M	Macrolide-specific efflux protein MacA
SF45436_b48530	24.9163	83.724	25.7141	88.5661	1.76631	1.82321e-07	1.87033	2.10766e-07	II	726	E	Histidine ABC transporter2C ATP-binding protein HisP (TC 3.A.1.3.1)
SF45436_c02250	72.1805	364.173	147.774	504.888	2.31625	1.86562e-07	1.84257	0.00010539	IV	171	X	hypothetical protein
SF45436_c06590	54.3195	156.421	50.4694	166.09	1.54522	1.73356e-07	1.8127	4.01761e-09	III	774	R	Trans-aconitate 2-methyltransferase (EC 2.1.1.144)
SF45436_a45660	12.4757	66.9036	24.0395	79.7292	2.42588	5.54289e-12	1.80981	4.15414e-07	II	627	NU	RhcL
SF45436_c06750	68.8196	390.627	101.695	334.218	2.5186	4.64614e-19	1.80937	1.5469e-09	III	888	V	Beta-lactamase (EC 3.5.2.6)
SF45436_c08790	6.12057	48.5558	6.24273	20.5577	2.99505	6.69982e-27	1.8058	1.91195e-08	I	2496	S	membrane protein2C putative
SF45436_c28520	7.19027	36.9426	4.82859	16.2763	2.35357	4.12392e-08	1.80241	0.000764815	I	1275	M	Mlr3471 protein
SF45436_c31760	22.4484	115.878	50.5906	164.869	2.34383	2.98084e-07	1.78012	8.54713e-05	IV	147	X	hypothetical protein
SF45436_c06600	91.0643	251.69	90.9114	289.402	1.48589	7.22001e-07	1.76243	1.2796e-08	I	663	R	Putative FMN hydrolase (EC 3.1.3.-)%3B 5-Amino-6-(5'-phosphoribitylamino)uracil phosphatase
SF45436_c08800	16.0104	77.3295	12.894	41.0513	2.27712	4.00586e-12	1.75742	2.37884e-06	II	1374	U	FIG00983992: hypothetical protein
SF45436_a45650	6.66996	36.1281	15.2276	48.2794	2.44389	1.27526e-13	1.75282	8.4864e-08	III	1356	NU	Flagellum-specific ATP synthase FliI
SF45436_c01030	40.03	111.331	26.5064	80.3269	1.49401	1.00197e-05	1.6886	2.86834e-06	IV	1545	E	Proline dehydrogenase (EC 1.5.99.8) (Proline oxidase) / Delta-1-pyrroline-5-carboxylate dehydrogenase (EC 1.5.1.12)
SF45436_c08260	38.3176	118.081	35.7705	106.757	1.64322	2.20655e-09	1.66908	1.39607e-08	IV	858	K	Transcriptional regulator2C AraC family
SF45436_a42380	87.1759	393.938	52.3653	156.436	2.18672	2.79718e-12	1.66218	1.63422e-06	III	858	X	Effector protein nopP Nodulation outer protein P
SF45436_b51030	29.3817	71.2686	33.6915	99.0151	1.30066	9.04658e-05	1.63744	1.72609e-06	III	936	S	Amidinotransferase family protein
SF45436_c34690	77.0358	240.669	49.7292	143.302	1.66396	3.61303e-10	1.61849	5.65155e-08	II	495	X	FIG00794466: hypothetical protein
SF45436_c05420	18.5051	50.8568	24.0918	69.3432	1.47151	0.000476905	1.59949	0.000403966	I	753	I	Enoyl-CoA hydratase (EC 4.2.1.17)
SF45436_c13200	794.359	3016.67	1507.85	4243.66	1.92741	1.71171e-07	1.57561	8.54713e-05	III	144	S	hypothetical protein
SF45436_e68310	16.9406	50.4083	21.008	58.8942	1.575	5.02512e-05	1.56988	0.000227195	IV	303	X	Probable mobilization protein C
SF45436_b61560	47.9852	103.201	41.7934	114.908	1.13033	1.99511e-05	1.55842	1.27463e-08	IV	1029	Q	Poly(3-hydroxyalkanoate) depolymerase (EC 3.1.1.-)
SF45436_c20210	8.87621	28.4649	7.81188	21.5941	1.69609	9.4557e-08	1.54764	2.2837e-05	III	1611	L	Mobile element protein
SF45436_c28590	85.0486	313.388	122.663	330.309	1.89012	3.59335e-08	1.51733	4.68891e-05	IV	171	X	hypothetical protein
SF45436_c20460	19.113	57.5257	19.4775	52.3127	1.60942	1.08625e-08	1.51449	5.09612e-07	II	1944	V	Macrolide export ATP-binding/permease protein MacB (EC 3.6.3.-)
SF45436_c21920	49.1112	158.408	40.3339	104.455	1.71323	1.82554e-11	1.46975	2.20379e-07	I	774	E	FIG00450509: hypothetical protein
SF45436_c23210	107.145	309.15	154.578	400.072	1.54016	0.000128279	1.45726	0.000978011	II	381	X	HYPOTHETICAL TRANSMEMBRANE PROTEIN
SF45436_b59810	30.674	94.9251	25.4847	65.6673	1.6449	3.12621e-06	1.44768	0.000469719	II	522	OU	Type IV prepilin peptidase TadV/CpaA
SF45436_b51070	364.391	1376.01	475.568	1216.26	1.92867	8.12705e-08	1.4435	0.000317439	I	534	X	FIG01074317: hypothetical protein
SF45436_c05990	98.5324	233.844	93.1256	233.941	1.27332	1.62837e-07	1.42817	1.91195e-08	I	681	K	Transcriptional regulator2C ArsR family
SF45436_b61030	22.941	65.8099	28.7373	73.8962	1.52508	8.57811e-05	1.42748	0.000927787	I	309	X	HYPOTHETICAL/UNKNOWN PROTEIN
SF45436_c33220	25.287	81.0259	27.6406	68.702	1.70085	8.06413e-12	1.40287	2.28558e-07	I	1044	X	FIG01075882: hypothetical protein
SF45436_b48370	82.9247	213.749	51.4327	126.136	1.39215	5.20878e-08	1.38757	5.13515e-07	I	1272	D	Plasmid replication protein RepA
SF45436_c21930	118.773	237.773	121.071	295.408	1.02976	7.26651e-05	1.38114	1.91816e-07	II	885	K	Transcriptional regulator2C RpiR family
SF45436_b48860	616.964	1553.05	796.041	1885.36	1.35763	4.61863e-08	1.34131	2.28558e-07	II	1233	M	Glycosyltransferase
SF45436_c03740	1241.96	2626.9	957.554	2213.63	1.10789	0.000275018	1.30733	4.91896e-05	I	447	S	Methyl-accepting chemotaxis protein
SF45436_c07500	56.7627	334.83	54.0047	125.537	2.5685	9.76244e-19	1.29585	0.000357221	I	267	R	FOG: TPR repeat2C SEL1 subfamily
SF45436_c01910	49.2539	112.5	34.281	78.4917	1.21264	0.000183724	1.28926	0.00039392	I	1005	C	putative Cytochrome bd22C subunit II
SF45436_c17200	50.5007	116.537	65.1536	136.715	1.23409	5.00773e-08	1.16673	9.18223e-07	I	1866	V	ATP-binding protein of ABC transporter
SF45436_c29000	54.6595	248.184	115.844	242.84	2.19223	5.61475e-13	1.15865	0.000658136	I	360	T	Two-component response regulator
SF45436_b48850	123.061	416.701	194.751	406.932	1.77961	3.52317e-09	1.15787	0.000711517	II	1173	M	Glycosyl transferase2C group 1 family protein
SF45436_c20130	224.188	589.367	217.409	438.724	1.42138	2.8672e-13	1.11468	8.43313e-08	I	1038	D	Cell division protein FtsZ (EC 3.4.24.-)
SF45436_e68220	146.203	287.542	225.458	452.97	1.00422	2.44111e-05	1.10893	5.60269e-06	IV	474	T	ProQ: influences osmotic activation of compatible solute ProP
SF45436_c06990	33.6285	79.1292	26.0917	52.2726	1.26091	3.38594e-08	1.09801	2.38942e-05	I	1581	T	Signal transduction histidine kinase
SF45436_c18480	85.2607	268.56	134.577	267.49	1.67678	1.14471e-09	1.09021	0.000438707	I	2265	P	Type cbb3 cytochrome oxidase biogenesis protein CcoI%3B Copper-translocating P-type ATPase (EC 3.6.3.4)
SF45436_b51940	128.817	336.694	166.713	326.791	1.41195	1.57295e-08	1.07114	9.81934e-05	I	1038	M	Beta-12C3-glucosyltransferase
SF45436_c21140	43.7223	120.928	59.3439	115.727	1.49306	6.67121e-12	1.06242	6.73327e-06	I	3156	V	RND multidrug efflux transporter%3B Acriflavin resistance protein
SF45436_a45710	26.956	99.438	56.8446	107.875	1.90244	2.74449e-12	1.02074	0.000964485	II	1791	X	Type III secretion translocator of effector proteins (HrpF2C NolX)
SF45436_c17420	728.001	269.532	399.902	184.465	-1.3959	2.77654e-10	-1.00968	4.26353e-05	I	645	TQ	Autoinducer synthesis protein LuxI
SF45436_b63000	187.138	76.7597	105.787	45.6369	-1.24566	1.4436e-05	-1.10028	0.000880765	III	657	Q	FIG002283: Isochorismatase family protein
SF45436_c24480	2992.13	1146.65	4047.82	1739.68	-1.34131	1.86562e-07	-1.10235	8.00411e-05	III	204	X	MISCELLANEOUS%3B Unknown
SF45436_a43860	395.835	174.731	530.018	220.817	-1.14132	8.93939e-05	-1.15327	0.000174618	III	222	X	hypothetical protein
SF45436_c05580	83.7714	31.8469	87.532	36.0052	-1.35168	2.30697e-05	-1.16347	0.000756004	III	480	E	Protein export cytoplasm protein SecA ATPase RNA helicase (TC 3.A.5.1.1)
SF45436_c26720	165.913	43.4523	142.087	57.5247	-1.8846	1.74707e-11	-1.18731	0.000121321	I	1077	C	Phenylacetate-CoA oxygenase/reductase2C PaaK subunit
SF45436_c26700	176.327	64.929	134.096	54.1959	-1.39958	4.04345e-09	-1.19183	2.85891e-06	I	2058	C	Aldehyde dehydrogenase (EC 1.2.1.3)2C PaaZ
SF45436_c26710	144.318	61.5154	126.739	50.8767	-1.18797	2.10242e-05	-1.20016	6.89357e-05	II	780	S	Phenylacetic acid catabolic protein
SF45436_b59170	928.46	309.685	580.744	229.68	-1.54009	5.57074e-07	-1.21608	0.000413307	III	300	X	FIG00984951: hypothetical protein
SF45436_c15920	935.718	344.646	1459.41	575.466	-1.40323	3.16755e-10	-1.23094	9.21797e-08	I	381	R	PaaD-like protein (DUF59) involved in Fe-S cluster assembly
SF45436_c35380	135.199	53.4387	124.989	48.3544	-1.29736	5.02512e-05	-1.2511	0.00034572	I	753	R	Uncharacterized protein2C similar to the N-terminal domain of Lon protease
SF45436_b59160	294.312	86.1535	282.602	108.887	-1.72876	1.07626e-10	-1.25892	1.22175e-05	II	723	X	Glutathione S-transferase
SF45436_c36450	129.955	60.7283	97.8941	37.6998	-1.05894	2.10242e-05	-1.2666	1.26739e-06	I	1533	C	Aldehyde dehydrogenase B (EC 1.2.1.22)
SF45436_a44260	248.247	65.3697	229.563	86.4815	-1.88069	9.36554e-14	-1.29516	1.59825e-06	II	1416	X	hypothetical protein
SF45436_c26420	24.8107	9.64516	21.0314	7.6504	-1.31415	0.000196581	-1.33534	0.000647674	III	2271	P	Type cbb3 cytochrome oxidase biogenesis protein CcoI%3B Copper-translocating P-type ATPase (EC 3.6.3.4)
SF45436_b50450	550.892	71.5333	683.03	242.482	-2.89305	1.07677e-26	-1.37525	3.01402e-06	III	1137	R	Ser/Thr protein phosphatase family protein
SF45436_d65670	208.951	38.3908	177.838	61.7691	-2.38704	1.05227e-11	-1.40573	0.000227195	III	372	X	putative NADH ubiquinone oxidoreductase
SF45436_c26730	169.058	50.1773	121.609	41.6363	-1.69831	4.84202e-07	-1.42455	0.000133855	I	522	R	Phenylacetate-CoA oxygenase2C PaaJ subunit
SF45436_b59080	67.651	14.7952	47.7571	15.5804	-2.13705	3.26865e-08	-1.48306	0.000621187	II	663	X	hypothetical protein
SF45436_c35370	208.218	42.0335	111.025	36.1632	-2.24888	1.31688e-09	-1.50063	0.00052123	I	189	S	FIG002473: Protein YcaR in KDO2-Lipid A biosynthesis cluster
SF45436_b50420	21.8413	6.41163	20.2096	6.57023	-1.71562	1.66886e-06	-1.50122	9.29626e-05	III	1662	C	Cytochrome c oxidase subunit CcoO (EC 1.9.3.1)
SF45436_b50430	48.6525	6.86284	44.8578	14.1657	-2.76041	3.93999e-14	-1.5383	4.89386e-05	III	1452	O	Cytochrome c oxidase subunit CcoN (EC 1.9.3.1)
SF45436_c31460	28.9187	12.0861	22.0893	6.91968	-1.2162	0.00031144	-1.55094	4.93141e-05	I	1158	EH	Para-aminobenzoate synthase2C aminase component (EC 2.6.1.85)
SF45436_c36700	55.378	16.0322	50.4572	15.6052	-1.73415	1.91154e-06	-1.5646	6.43988e-05	I	693	I	Phosphatidylglycerophosphatase B (EC 3.1.3.27)
SF45436_c34350	154.016	30.5713	112.184	33.9975	-2.26197	3.70905e-08	-1.58971	0.000581498	I	1557	C	NAD-dependent formate dehydrogenase beta subunit
SF45436_b53460	168.881	6.45803	40.161	11.3533	-4.59585	4.47799e-27	-1.68529	0.000341609	II	828	R	Beta-ketoadipate enol-lactone hydrolase (EC 3.1.1.24)
SF45436_c38160	415.032	26.5081	86.7184	23.8047	-3.89445	1.36464e-29	-1.73527	1.12083e-05	IV	594	X	FIG01074106: hypothetical protein
SF45436_c36460	30.1351	12.7413	28.4128	7.46495	-1.19633	0.000379776	-1.79897	4.94736e-07	I	1233	E	Aspartate aminotransferase (EC 2.6.1.1)
SF45436_c23980	66.3583	20.4822	88.9077	22.3161	-1.64283	5.69156e-06	-1.86229	3.70276e-07	IV	978	O	Glutathione S-transferase2C omega (EC 2.5.1.18)
SF45436_c34530	53.3646	8.45592	45.6482	11.3734	-2.56741	1.82326e-08	-1.87988	0.000106538	II	852	P	Manganese ABC transporter2C inner membrane permease protein SitD
SF45436_c34340	226.151	65.5151	188.659	45.5477	-1.72235	0.000186514	-1.90702	0.000102976	I	2880	R	NAD-dependent formate dehydrogenase alpha subunit
SF45436_a44410	440.401	137.418	554.697	131.872	-1.63228	3.21642e-06	-1.95593	3.10222e-08	III	126	X	hypothetical protein
SF45436_c33120	2872.58	385.813	1949.81	451.368	-2.81246	1.79827e-10	-1.9671	5.29444e-05	I	1119	ER	4-hydroxyphenylpyruvate dioxygenase (EC 1.13.11.27)
SF45436_b48060	32.31	5.51125	24.4731	4.94807	-2.46344	1.00682e-06	-2.15344	8.54713e-05	I	942	G	Ribose ABC transport system2C periplasmic ribose-binding protein RbsB (TC 3.A.1.2.1)
SF45436_b53850	114.846	31.0763	187.142	36.1939	-1.82853	3.85606e-07	-2.24072	4.07403e-10	I	993	G	Putative sugar ABC transport system2C periplasmic binding protein YtfQ precursor
SF45436_b50040	10.0652	2.75282	13.161	2.37208	-1.78151	0.00058372	-2.31217	1.2358e-05	III	1518	C	5-carboxymethyl-2-hydroxymuconate semialdehyde dehydrogenase (EC 1.2.1.60)
SF45436_c34330	90.2512	22.3015	106.118	17.5018	-1.93713	0.000137197	-2.44235	2.92201e-06	I	906	C	Formate dehydrogenase chain D (EC 1.2.1.2)
SF45436_e67910	1419.48	98.0329	985.66	114.409	-3.77944	7.05781e-29	-2.96492	6.56875e-18	IV	363	X	conserved hypothetical protein
SF45436_b53470	21.4861	3.55466	22.3945	1.88032	-2.49122	4.77004e-06	-3.33749	1.91195e-08	II	933	R	Nitrilotriacetate monooxygenase component B (EC 1.14.13.-)
SF45436_b50050	28.7411	2.22151	41.2743	3.38288	-3.40761	7.8498e-07	-3.34588	2.50926e-08	III	387	E	5-carboxymethyl-2-hydroxymuconate delta-isomerase (EC 5.3.3.10)
SF45436_b50080	88.4818	1.9386	139.041	10.6066	-5.32584	6.41416e-27	-3.56187	3.39838e-18	III	1416	Q	4-hydroxyphenylacetate 3-monooxygenase (EC 1.14.13.3)
SF45436_b56620	71.74	10.4635	613.611	28.9372	-2.62032	3.69511e-05	-4.23051	8.86814e-21	III	138	X	hypothetical protein
a, W05Bacteroids or C08Bacteroids represent RNA samples prepared from isolated bacteroids in nodules; W05nodule or C08nodule represent RNA samples directly prepared from nodules. Only DEGs detected by both methods are shown.
